# Supplementary material for: Hepatoprotective Effect of Millettia dielsiana: In Vitro and In Silico Study
Source: Molecules. 2022 Dec 16;27(24):8978. doi: 10.3390/molecules27248978 (PMC9787921; doi:10.3390/molecules27248978)
Supplement: Supplementary file 1 [file molecules-27-08978-s001.zip]

Archive with 1 entries (1 files):
- molecules-2023630-supplementary.pdf
